# Supplementary material for: Blocked Two-Level Regular Designs with Individual Aliased Effect Number Pattern
Source: Entropy (Basel). 2026 Mar 18;28(3):340. doi: 10.3390/e28030340 (PMC13025214; doi:10.3390/e28030340)
Supplement: Supplementary file 1 [file entropy-28-00340-s001.zip]

Archive with 1 entries (1 files):
- entropy-4160597-supplementary.pdf
